# Supplementary material for: Loss of diacylglycerol kinase ε causes thrombotic microangiopathy by impairing endothelial VEGFA signaling
Source: JCI Insight. 2021 May 10;6(9):e146959. doi: 10.1172/jci.insight.146959 (PMC8262293; doi:10.1172/jci.insight.146959)
Supplement: Supplemental Table 1 [file jciinsight-6-146959-s019.xlsx]

## Sheet: Sheet1
Supplementary Table I. Primer sequences for real-time RT-PCR
Gene	Forward 5'-3'	Reverse 5'-3'
mP-selectin	GTCCACGGAGAGTTTGGTGT	AAGTGGTGTTCGGACCAAAG
mTf	CGGGTCCAGGCATTCCAGAG	CTCCGTGGGACAGAGAGGAC
mCxcr4	AGCATGACGGACAAGTACC	GATATGGACAGCCTTACA
mDgke exon (1-5)	TATCTTCCGCAAGAGCAAGC	AATACCCTGGGTTGGGGTAC
hCOX2	CCCTTGGGTGTCAAAGGTAA	GCCCTCGCTTATGATCTGTC
hCXCR4	TCTATGTTGGCGTCTGGATCC	CCTGGAGTGTGACAGCTTGG
hDKGE	CCTGGCCAACTCTCGTAGTGG	TTTGCCTCTGGGAACAGGCA
hMMP2	AGAAGGCTGTGTTCTTTGCAG	AGGCTGGTCAGTGGCTTG
